# Supplementary material for: On the Significance of the Terminal Location of Prion-Forming Regions of Yeast Proteins
Source: Int J Mol Sci. 2025 Feb 14;26(4):1637. doi: 10.3390/ijms26041637 (PMC11855515; doi:10.3390/ijms26041637)
Supplement: Supplementary file 1 [file ijms-26-01637-s001.zip]

Archive with 1 entries (1 files):
- ijms-3383742-supplementary.pptx
